# Supplementary material for: Modulation of intestinal microbiota, morphology and mucin composition by dietary insect meal inclusion in free-range chickens
Source: BMC Vet Res. 2018 Dec 4;14:383. doi: 10.1186/s12917-018-1690-y (PMC6278000; doi:10.1186/s12917-018-1690-y)
Supplement: Supplementary file 2 — Relative abundance of the main bacterial phyla and genera of cecal microbiota of free-range chickens fed with control (C) and 7.5% inclusion level of Tenebrio molitor meal (TM7.5) diets. (XLSX 10 kb) [file 12917_2018_1690_MOESM2_ESM.xlsx]

## Sheet: Phyla
	C	TM7.5
Bacteroidetes	74.5467	58.9067
Firmicutes	17.2667	30.48
Proteobacteria	4.70667	7.92
Elusimicrobia	0.226667	0.4
Spirochaetes	0.233333	0.24
Synergistetes	0.126667	0.2
Lentisphaerae	0.133333	0.14
Tenericutes	0.0266667	0.04
Euryarchaetoa	0.0133333	0.0266667
Verrucomicrobia	0.0333333	0.0666667
Fusobacteria	1.84	0.393333
Deferribacteria	0.566667	0.546667
Cyanobacteria	0.00666667	0.1
Actinobacteria	0.06	0.0466667
Chlamydiae	0	0.00666667
Other/unclassified	0.213333	0.486667

## Sheet: Genera
	C	TM7.5
Alistipes	2.9	2.03333
Alphaproteobacteria	1.02667	2.21333
Anaerobiospirillum	0.3	1.08667
Anaerostipes	0	0.0133333
Anaerotruncus	0.0133333	0.06
Bacteroidales	16.94	14.1867
Bacteroides	49.9333	37.3267
Butyricimonas	0.16	0.04
Christensenellaceae	0.253333	0.46
Clostridium	4.46667	13.4
Coprobacter	1.14	1.2
Coprococcus	0.193333	0.48
Desulfovibrio	0.9	0.666667
Dorea	1.06	0.833333
Elusimicrobiaceae	0.226667	0.393333
Faecalibacterium	1.48667	1.84667
Fusobacterium	1.84	0.393333
Helicobacter	0.533333	1.22
L-Ruminococcus	1.97333	1.96667
Lachnospiraceae	1.38	1.91333
Lactobacillus	0.12	0.0133333
Mogibacteriaceae	0.146667	0.2
Mucispirillum	0.566667	0.546667
Odoribacter	0.346667	0.506667
Oscillospira	2.02667	3.12
Parabacteroides	1.98667	2.36667
Phascolarctobacterium	0.206667	0.386667
Prevotella	0.34	0.42
Rikenella	0.02	0.0533333
Ruminococcus	3.25333	4.72667
Succinivibrionaceae	1.14	1.21333
Sutterella	0.293333	0.566667
