# Supplementary material for: Modulation of intestinal microbiota, morphology and mucin composition by dietary insect meal inclusion in free-range chickens
Source: BMC Vet Res. 2018 Dec 4;14:383. doi: 10.1186/s12917-018-1690-y (PMC6278000; doi:10.1186/s12917-018-1690-y)
Supplement: Supplementary file 3 — Ingredients and chemical composition of the experimental diets. The mineral-vitamin premix (Trevit Volatili 3.5 - Trei - Rio Saliceto (RE) Italy) given values are supplied per kg: 650.000 IU of vitamin A; 65.000 IU of vitamin D3; 650 IU of vitamin E; 80 mg of vitamin K; 80 mg of vitamin B1; 150 mg of vitamin B2; 770 mg of vitamin B3; 80 mg of vitamin B6; 0.5 mg of vitamin B12; 240 mg of pantothenic acid; 4700 mg of betaine; 1750 mg of Iron (II) carbonate; 1835 mg of Magnesium oxide; 1612 mg of Zinc oxide; 178 mg of Copper (II) oxide; 18.3 mg of Potassium iodide; 6.6 mg of Sodium selenite; 4100 mg of DL-methionine; 5500 mg of L-lysine; 120 g Calcium carbonate; 450 g Calcium phosphate; 11.5 g of Sodium chloride. SFA: saturated fatty acids; MUFA: monounsaturated fatty acids; PUFA: polyunsaturated fatty acids. Other fatty acids (all less than 0.40 g/kg DM): C12:0, C14:0, C14:1 cis9, C16:1 cis9, C18:1 cis11, C20:0, C18:3 n6, C20:1 cis9, C20:1 cis11. TM, Tenebrio molitor; AME, apparent metabolizable energy; DM, dry matter; CP, crude protein; C = control; TM7.5 = 7.5% inclusion level of Tenebrio molitor. (XLSX 10 kb) [file 12917_2018_1690_MOESM3_ESM.xlsx]

## Sheet: Foglio1
Ingredients (g/kg as fed)	C	TM7.5
Corn meal	720.0	720.0
Soybean meal	170.0	170.0
TM meal	-	75.0
Gluten meal	75.0	-
Vitamin-mineral premix	35.0	35.0
AME (MJ/kg)	12.18	12.22
Chemical composition (g/kg DM)
DM	868	867
CP	169	168
Crude fat	31	50
Crude fibre	23	22
Indispensable aminoacids (g/kg DM)
Arginine	9.3	10.0
Histidine	4.3	4.7
Isoleucine	7.1	6.9
Leucine	19.4	14.6
Lysine	7.0	9.0
Methionine	4.0	3.0
Phenylalanine	9.1	7.8
Threonine	7.0	7.0
Valine	8.1	8.2
Fatty acid composition (g/kg DM)
C16:0	3.13	6.24
C18:0	0.47	1.06
C18:1 n9	4.00	10.05
C18:2 n6	10.42	20.41
C18:3 n3	0.52	0.73
Other fatty acids	0.35	1.12
Total SFA	3.66	7.75
Total MUFA	4.29	10.71
Total PUFA	10.94	21.15
